# Supplementary material for: A survey of East Palaearctic Gnaphosidae (Araneae). 2. Two new Gnaphosa Latreille, 1804 species from Western Mongolia
Source: Zookeys. 2014 Jul 17;(426):1–9. doi: 10.3897/zookeys.426.7898 (PMC4137287; doi:10.3897/zookeys.426.7898)
Supplement: XML Treatment for Gnaphosa khovdensis [file zookeys.426.7898-treatment1.xml]

<!DOCTYPE tp:taxon-treatment
  PUBLIC "-//TaxonX//DTD Taxonomic Treatment Publishing DTD v0 20100105//EN" "tax-treatment-NSO.dtd">
<tp:taxon-treatment xmlns:tp="http://www.plazi.org/taxpub"><tp:treatment-meta><kwd-group><label>Taxon classification</label><kwd><named-content content-type="kingdom">Animalia</named-content></kwd><kwd><named-content content-type="order">Araneae</named-content></kwd><kwd><named-content content-type="family">Gnaphosidae</named-content></kwd></kwd-group><mixed-citation publication-type="journal"><person-group><name><surname>Marusik</surname><given-names>Yuri M.</given-names></name><name><surname>Fomichev</surname><given-names>Alexander A.</given-names></name><name><surname>Omelko</surname><given-names>Mikhail M.</given-names></name></person-group><article-title>A survey of East Palaearctic Gnaphosidae (Araneae). 2. Two new <italic>Gnaphosa</italic> Latreille, 1804 species from Western Mongolia</article-title><source>Zookeys</source><day>17</day><month>7</month><year>2014</year><volume>2014</volume><issue>426</issue><fpage>1</fpage><lpage>9</lpage><pub-id pub-id-type="doi">10.3897/zookeys.426.7898</pub-id></mixed-citation></tp:treatment-meta><tp:nomenclature><tp:taxon-name>
                        <tp:taxon-name-part taxon-name-part-type="genus">Gnaphosa</tp:taxon-name-part>
                        <tp:taxon-name-part taxon-name-part-type="species">khovdensis</tp:taxon-name-part>
                        <object-id xmlns:xlink="http://www.w3.org/1999/xlink" content-type="zoobank" xlink:type="simple">http://zoobank.org/03D9E1C9-6024-41AA-9049-4CB538E6C52C</object-id>
                    </tp:taxon-name><tp:taxon-status xmlns:xlink="http://www.w3.org/1999/xlink" xlink:type="simple">sp. n.</tp:taxon-status><xref ref-type="fig" rid="F1">Figs 1–6</xref></tp:nomenclature><tp:treatment-sec sec-type="Material"><title>Material.</title><p>MONGOLIA, <bold><italic>Khovd</italic></bold> Aimag: holotype ♂ (ISEA), Arshantyn-Nuruu Mountain Range, <named-content xmlns:xlink="http://www.w3.org/1999/xlink" content-type="dwc:verbatimCoordinates" xlink:type="simple">46°16'46"N, 91°16'53"E</named-content>, 1560 m, mountain stony steppe, under stone, 14.05.2012 (A.A. Fomichev).</p></tp:treatment-sec><tp:treatment-sec sec-type="Etymology"><title>Etymology.</title><p>The specific name derived from Khovd Aimag, adjective.</p></tp:treatment-sec><tp:treatment-sec sec-type="Diagnosis"><title>Diagnosis.</title><p>The new species is related to <italic><tp:taxon-name>Gnaphosa esyunini</tp:taxon-name></italic> sp. n., <italic><tp:taxon-name>Gnaphosa jucunda</tp:taxon-name></italic> Thorell, 1875 and <italic><tp:taxon-name>Gnaphosa ustyuzhanini</tp:taxon-name></italic> by having a strong spine in the embolic base and a filamentous embolus with a serrated prolateral edge. From <italic><tp:taxon-name>Gnaphosa ustyuzhanini</tp:taxon-name></italic> (<xref ref-type="fig" rid="F4">Figs 17–18</xref>) and <italic><tp:taxon-name>Gnaphosa jucunda</tp:taxon-name></italic> it can be distinguished by the prolaterally directed strong embolic spine. In addition <italic><tp:taxon-name>Gnaphosa jucunda</tp:taxon-name></italic> has a thick, not filamentous embolus (cf. <xref ref-type="bibr" rid="B8">Ponomarev and Kovblyuk 2009</xref>: figs 19–20) and smaller median apophysis. <italic><tp:taxon-name>Gnaphosa khovdensis</tp:taxon-name></italic> sp. n. differs from <italic><tp:taxon-name>Gnaphosa esyunini</tp:taxon-name></italic> sp. n. by the smaller embolic spine located on the retrolateral side of the embolus and smaller body size.</p><!--PageBreak--></tp:treatment-sec><tp:treatment-sec sec-type="Description"><title>Description.</title><p>Male. Total length 8.5. Carapace: 4.05 long, 3.05 wide. Coloration: carapace and legs brown. Chelicerae dark brown. Sternum, labium and maxillae brown. Abdomen grayish-brown. Spinnerets light brown. Spination: I: Fe d1-1-0, p0-1-1; Ti v0-1-1; Mt v2-1-0. II: Fe d1-1-0, p0-1-1; Ti p1-0-0, v1-1-2; Mt v2-1-0. III: Fe d1-1-0, p0-1-1, r0-1-1; Pt p1, r1; Ti d1-0-0, p2-2-0, r2-1-1, v2-2-2; Mt d0-2-0, <!--PageBreak-->p1-1-0, r1-1-0, v2-2-0. IV: Fe d1-1-0, p0-1-1, r0-1-1; Pt r1; Ti p2-2-0, r2-1-1, v2-2-2; Mt d0-2-0, p1-1-0, r1-1-0, v2-2-0. Leg article length. I: 3.15+1.7+2.65+2.3+1.65. II: 3.0+1.6+2.4+2.3+1.65. III: 2.7+1.35+2.0+2.6+1.65. IV: 3.55+1.7+2.9+3.9+2.0.</p><p>Palp as in <xref ref-type="fig" rid="F1">Figs 1–5</xref>, tibial apophysis relatively short (shorter than tibia) with sharply pointed tip bent downward; median apophysis relatively small, as long as tibia; embolus unmodified, whip like, base of embolus located on posterior 1/3 of bulbus; upper part of embolic base with beak-shaped spine; prolateral edge of embolus serrated.</p><fig id="F1" position="float" orientation="portrait"><label>Figures 1–6.</label><caption><p>Holotype of <italic><tp:taxon-name>Gnaphosa khovdensis</tp:taxon-name></italic> sp. n. <bold>1–3</bold> male palp, ventral, retro and prolateral <bold>4–5</bold> bulbus, ventral and from above <bold>6</bold> habitus. Scale = 0.2 mm if not otherwise indicated. <italic>Be</italic> – base of embolus; <italic>Es</italic> – embolic spine; <italic>Ma</italic> – median apophysis.</p></caption><graphic xmlns:xlink="http://www.w3.org/1999/xlink" xlink:href="zookeys-426-001-g001.jpg" position="float" orientation="portrait" xlink:type="simple"/></fig><p>Female unknown.</p></tp:treatment-sec><tp:treatment-sec sec-type="Distribution"><title>Distribution.</title><p>Known from the type locality only (<xref ref-type="fig" rid="F5">Fig. 19</xref>).</p></tp:treatment-sec><tp:treatment-sec><!--Section generated to contain objects referenced in tp:taxon-treatment.--><fig id="F4" position="float" orientation="portrait"><label>Figures 17–18.</label><caption><p>Male palp of <italic><tp:taxon-name>Gnaphosa ustyuzhanini</tp:taxon-name></italic>. <bold>17</bold> ventral <bold>18</bold> prolateral. Scale = 0.2 mm. <italic>Es</italic> – embolic spine.</p></caption><graphic xmlns:xlink="http://www.w3.org/1999/xlink" xlink:href="zookeys-426-001-g004.jpg" position="float" orientation="portrait" xlink:type="simple"/></fig><fig id="F5" position="float" orientation="portrait"><label>Figure 19.</label><caption><p>Collecting places of <italic><tp:taxon-name>Gnaphosa khovdensis</tp:taxon-name></italic> sp. n. (square), <italic><tp:taxon-name>Gnaphosa esyunini</tp:taxon-name></italic> sp. n. (circle) and <italic><tp:taxon-name>Gnaphosa ustyuzhanini</tp:taxon-name></italic> (filled cross – new locality, open crosses – earlier records).</p></caption><graphic xmlns:xlink="http://www.w3.org/1999/xlink" xlink:href="zookeys-426-001-g005.jpg" position="float" orientation="portrait" xlink:type="simple"/></fig></tp:treatment-sec><ref-list><ref id="B8"><mixed-citation xmlns:xlink="http://www.w3.org/1999/xlink" xlink:type="simple"><person-group><name name-style="western"><surname>Ponomarev</surname><given-names>AV</given-names></name><name name-style="western"><surname>Kovblyuk</surname><given-names>MM</given-names></name></person-group> (<year>2009</year>) <article-title><italic>Trochosa hirtipes</italic> sp. n. and <italic>Gnaphosa jucunda</italic> Thorell, 1875 (Arachnida: Aranei) from the West Caucasus.</article-title><source>Caucasian entomological Bulletin</source><volume>5</volume>(<issue>1</issue>): <fpage>7</fpage>–<lpage>12</lpage>. <comment>[in Russian]</comment></mixed-citation></ref></ref-list></tp:taxon-treatment>
