# Supplementary material for: A survey of East Palaearctic Gnaphosidae (Araneae). 2. Two new Gnaphosa Latreille, 1804 species from Western Mongolia
Source: Zookeys. 2014 Jul 17;(426):1–9. doi: 10.3897/zookeys.426.7898 (PMC4137287; doi:10.3897/zookeys.426.7898)
Supplement: XML Treatment for Gnaphosa esyunini [file zookeys.426.7898-treatment2.xml]

<!DOCTYPE tp:taxon-treatment
  PUBLIC "-//TaxonX//DTD Taxonomic Treatment Publishing DTD v0 20100105//EN" "tax-treatment-NSO.dtd">
<tp:taxon-treatment xmlns:tp="http://www.plazi.org/taxpub"><tp:treatment-meta><kwd-group><label>Taxon classification</label><kwd><named-content content-type="kingdom">Animalia</named-content></kwd><kwd><named-content content-type="order">Araneae</named-content></kwd><kwd><named-content content-type="family">Gnaphosidae</named-content></kwd></kwd-group><mixed-citation publication-type="journal"><person-group><name><surname>Marusik</surname><given-names>Yuri M.</given-names></name><name><surname>Fomichev</surname><given-names>Alexander A.</given-names></name><name><surname>Omelko</surname><given-names>Mikhail M.</given-names></name></person-group><article-title>A survey of East Palaearctic Gnaphosidae (Araneae). 2. Two new <italic>Gnaphosa</italic> Latreille, 1804 species from Western Mongolia</article-title><source>Zookeys</source><day>17</day><month>7</month><year>2014</year><volume>2014</volume><issue>426</issue><fpage>1</fpage><lpage>9</lpage><pub-id pub-id-type="doi">10.3897/zookeys.426.7898</pub-id></mixed-citation></tp:treatment-meta><tp:nomenclature><tp:taxon-name>
                        <tp:taxon-name-part taxon-name-part-type="genus">Gnaphosa</tp:taxon-name-part>
                        <tp:taxon-name-part taxon-name-part-type="species">esyunini</tp:taxon-name-part>
                        <object-id xmlns:xlink="http://www.w3.org/1999/xlink" content-type="zoobank" xlink:type="simple">http://zoobank.org/E03DBE63-88A9-4231-8F39-38DEA30D3CAF</object-id>
                    </tp:taxon-name><tp:taxon-status xmlns:xlink="http://www.w3.org/1999/xlink" xlink:type="simple">sp. n.</tp:taxon-status><xref ref-type="fig" rid="F2">Figs 7–16</xref></tp:nomenclature><tp:treatment-sec sec-type="Material"><title>Material.</title><p>MONGOLIA, <bold><italic>Khovd</italic></bold> Aimag: Holotype ♂ (NHMB) and paratypes 2♀ (NHMB) with label “Nr. 666. Chovd aimak: Chovd (Kobdo), ca 5 km SW von der Stadt, 1500 m, 10.VII.1966. – Von kahlen, felsigen Bergen umgegebener Tal mit sandigem Schotter, geeinzelt unter Steinen, vom Boden und zwischen den Pflansenwurzeln, sowie von den Pflanzen”; 1 ♀ (IZCAS), collecting number: mk408, 18.5 km of Monhhairhan Town, Monhhairhan Sum, Khovd Aimag, Mongolia, <named-content xmlns:xlink="http://www.w3.org/1999/xlink" content-type="dwc:verbatimCoordinates" xlink:type="simple">47.22783°N, 91.89552°E</named-content>, 1945 m, 22.07.2011 (Meng Kaibayier).</p></tp:treatment-sec><tp:treatment-sec sec-type="Note"><title>Note.</title><p>Different maps provide different spelling of Monhhairhan, one alternative spelling is Monkh Khayrkhan.</p></tp:treatment-sec><tp:treatment-sec sec-type="Etymology"><title>Etymology.</title><p>The species is named after our colleague Sergei L. Esyunin from Perm University (Russia), noun.</p></tp:treatment-sec><tp:treatment-sec sec-type="Diagnosis"><title>Diagnosis.</title><p>Males of the new species differ from all congeners by the large embolic spine directed prolaterally. Females of <italic><tp:taxon-name>Gnaphosa esyunini</tp:taxon-name></italic> sp. n. substantially differ from other species by the very wide fovea and the shape and angle of the lateral pockets.</p></tp:treatment-sec><tp:treatment-sec sec-type="Description"><title>Description.</title><p>Male. Total length 14.4. Carapace: 7.3 long, 5.6 wide. Coloration: carapace and legs brown. Labium, maxillae and sternum dark brown. Chelicerae dark brown, almost black. Abdomen grayish-brown. Spinnerets light brown. Spination: I: Fe d1-1-0, p0-0-1; Ti v0-1-1; Mt v0-2-0. II: Fe d1-1-0, p0-1-1; Ti v0-0-1; Mt v0-2-0. III: Fe d1-1-0, p0-1-1, r0-1-1; Pt p1, r1; Ti d1-0-0, p3-1-1, r2-1-1, v2-2-2; Mt d0-2-0, p2-1-0, r1-1-0, v0-3-2. IV: Fe d1-1-0, p0-1-1, r0-1-1; Pt r1; Ti p2-3-3, r3-2-3, v4-1-4; Mt d0-3-0, p3-4-1, r3-1-0, v3-3-3. Leg article length. I: 5.7+3.3+5.25+4.4+2.65. II: 5.3+3.0+4.75+4.4+2.75. III: 4.85+2.5+3.85+5.05+2.65. IV: 6.0+3.0+5.2+7.25+3.05.</p><p>Palp as in <xref ref-type="fig" rid="F2">Figs 7–11</xref>; tibial apophysis with parallel margins and triangle-shaped tip; median apophysis relatively large and strong, partly turned due to inflation of distal haematodocha; base of embolus with long spine directed prolaterally and small teeth below the spine; prolateral edge of embolus distinctly serrated.</p><fig id="F2" position="float" orientation="portrait"><label>Figures 7–12.</label><caption><p>Holotype of <italic><tp:taxon-name>Gnaphosa esyunini</tp:taxon-name></italic> sp. n. <bold>7–9</bold> male palp, ventral, retro and prolateral <bold>10–11</bold> bulbus, ventral and from above <bold>12</bold> habitus. Scale = 0.2 mm if not otherwise indicated. <italic>Be</italic> – base of embolus; <italic>Es</italic> – embolic spine; <italic>Ma</italic> – median apophysis; <italic>Se</italic> – serrated edge of embolus.</p></caption><graphic xmlns:xlink="http://www.w3.org/1999/xlink" xlink:href="zookeys-426-001-g002.jpg" position="float" orientation="portrait" xlink:type="simple"/></fig><!--PageBreak--><p>Female. Total length: 15.5. Carapace: 8.3 long, 6.15 wide. Coloration as in male. Spination: I: Fe d1-1-0, p0-0-1; Ti v0-1-1; Mt v0-2-0. II: Fe d1-1-0, p0-1-1; Ti p0-0-1, v0-1-2; Mt p1-0-0, v0-2-0. III: Fe d1-1-0, p0-1-1, r0-1-1; Pt p1, r1; Ti d2-0-0, p3-1-1, r2-1-1, v2-2-2, Mt d0-2-0, p2-1-0, r2-1-0, v2-0-2. IV: Fe d1-1-0, p0-1-1, r0-1-1; Pt r1; Ti p3-1-1, r2-1-2, v2-3-2; Mt d0-2-0, p2-2-0, r2-1-1, v2-1-2. Leg length. I: 5.9+3.6+4.9+3.95+2.8. II: 5.55+3.35+4.55+4.0+2.8. III: 5.05+2.75+3.8+4.7+2.8. IV: 6.15+3.3+5.3+7.1+3.2.</p><!--PageBreak--><p>Epigyne as in <xref ref-type="fig" rid="F3">Figs 13–16</xref>; fovea very wide, especially in posterior half, 2.2 times wider than scape; scape oval, wider than long, with large hood; lateral pockets long, at an angle of about 45° to epigastral fold; glandular part of receptacles stretched horizontally.</p><fig id="F3" position="float" orientation="portrait"><label>Figures 13–16.</label><caption><p>Epigyne of <italic><tp:taxon-name>Gnaphosa esyunini</tp:taxon-name></italic> sp. n. <bold>13, 15</bold> ventral <bold>14, 16</bold> dorsal, after maceration. Scale = 0.2 mm. <italic>Gp</italic> – glandular part of receptacle; <italic>Re</italic> receptacle; <italic>Sm</italic> – scape.</p></caption><graphic xmlns:xlink="http://www.w3.org/1999/xlink" xlink:href="zookeys-426-001-g003.jpg" position="float" orientation="portrait" xlink:type="simple"/></fig></tp:treatment-sec><tp:treatment-sec sec-type="Distribution"><title>Distribution.</title><p>Known only from two localities in Khovd Aimag (<xref ref-type="fig" rid="F5">Fig. 19</xref>).</p></tp:treatment-sec><tp:treatment-sec><!--Section generated to contain objects referenced in tp:taxon-treatment.--><fig id="F5" position="float" orientation="portrait"><label>Figure 19.</label><caption><p>Collecting places of <italic><tp:taxon-name>Gnaphosa khovdensis</tp:taxon-name></italic> sp. n. (square), <italic><tp:taxon-name>Gnaphosa esyunini</tp:taxon-name></italic> sp. n. (circle) and <italic><tp:taxon-name>Gnaphosa ustyuzhanini</tp:taxon-name></italic> (filled cross – new locality, open crosses – earlier records).</p></caption><graphic xmlns:xlink="http://www.w3.org/1999/xlink" xlink:href="zookeys-426-001-g005.jpg" position="float" orientation="portrait" xlink:type="simple"/></fig></tp:treatment-sec></tp:taxon-treatment>
