# Supplementary material for: A survey of East Palaearctic Gnaphosidae (Araneae). 2. Two new Gnaphosa Latreille, 1804 species from Western Mongolia
Source: Zookeys. 2014 Jul 17;(426):1–9. doi: 10.3897/zookeys.426.7898 (PMC4137287; doi:10.3897/zookeys.426.7898)
Supplement: XML Treatment for Gnaphosa ustyuzhanini [file zookeys.426.7898-treatment3.xml]

<!DOCTYPE tp:taxon-treatment
  PUBLIC "-//TaxonX//DTD Taxonomic Treatment Publishing DTD v0 20100105//EN" "tax-treatment-NSO.dtd">
<tp:taxon-treatment xmlns:tp="http://www.plazi.org/taxpub"><tp:treatment-meta><kwd-group><label>Taxon classification</label><kwd><named-content content-type="kingdom">Animalia</named-content></kwd><kwd><named-content content-type="order">Araneae</named-content></kwd><kwd><named-content content-type="family">Gnaphosidae</named-content></kwd></kwd-group><mixed-citation publication-type="journal"><person-group><name><surname>Marusik</surname><given-names>Yuri M.</given-names></name><name><surname>Fomichev</surname><given-names>Alexander A.</given-names></name><name><surname>Omelko</surname><given-names>Mikhail M.</given-names></name></person-group><article-title>A survey of East Palaearctic Gnaphosidae (Araneae). 2. Two new <italic>Gnaphosa</italic> Latreille, 1804 species from Western Mongolia</article-title><source>Zookeys</source><day>17</day><month>7</month><year>2014</year><volume>2014</volume><issue>426</issue><fpage>1</fpage><lpage>9</lpage><pub-id pub-id-type="doi">10.3897/zookeys.426.7898</pub-id></mixed-citation></tp:treatment-meta><tp:nomenclature><tp:taxon-name>
                        <tp:taxon-name-part taxon-name-part-type="genus">Gnaphosa</tp:taxon-name-part>
                        <tp:taxon-name-part taxon-name-part-type="species">ustyuzhanini</tp:taxon-name-part>
                    </tp:taxon-name><tp:taxon-authority>Fomichev, Marusik &amp; Omelko, 2013</tp:taxon-authority><xref ref-type="fig" rid="F4">Figs 17–18</xref><tp:nomenclature-citation-list><tp:nomenclature-citation><tp:taxon-name>Gnaphosa ustyuzhanini</tp:taxon-name><comment><xref ref-type="bibr" rid="B1">Fomichev et al. 2013</xref>: 153, f. 1–10 (♂).</comment></tp:nomenclature-citation><!--PageBreak--></tp:nomenclature-citation-list></tp:nomenclature><tp:treatment-sec sec-type="Material examined"><title>Material examined.</title><p>MONGOLIA: <bold><italic>Khovd</italic></bold> Aimag: 1♂ (NHMB) with label “Nr.649, Z.Kaszab, Chovd aimak: Mongol Altaj Gebirge, Tal des Flusses Uenč gol, cca 64 km N von Somon Uenč, 2100 m, 8.VII.1966. – Im Flusstal unter Steinen geeinzelt, resp. geschossen.”</p></tp:treatment-sec><tp:treatment-sec sec-type="Comments"><title>Comments.</title><p>The type series of this species was collected at the same place where the type locality of <italic><tp:taxon-name>Gnaphosa khovdensis</tp:taxon-name></italic> sp. n. is located. The newly examined specimen has a more prominent embolic spine than in the holotype and paratype males.</p><fig id="F4" position="float" orientation="portrait"><label>Figures 17–18.</label><caption><p>Male palp of <italic><tp:taxon-name>Gnaphosa ustyuzhanini</tp:taxon-name></italic>. <bold>17</bold> ventral <bold>18</bold> prolateral. Scale = 0.2 mm. <italic>Es</italic> – embolic spine.</p></caption><graphic xmlns:xlink="http://www.w3.org/1999/xlink" xlink:href="zookeys-426-001-g004.jpg" position="float" orientation="portrait" xlink:type="simple"/></fig><fig id="F5" position="float" orientation="portrait"><label>Figure 19.</label><caption><p>Collecting places of <italic><tp:taxon-name>Gnaphosa khovdensis</tp:taxon-name></italic> sp. n. (square), <italic><tp:taxon-name>Gnaphosa esyunini</tp:taxon-name></italic> sp. n. (circle) and <italic><tp:taxon-name>Gnaphosa ustyuzhanini</tp:taxon-name></italic> (filled cross – new locality, open crosses – earlier records).</p></caption><graphic xmlns:xlink="http://www.w3.org/1999/xlink" xlink:href="zookeys-426-001-g005.jpg" position="float" orientation="portrait" xlink:type="simple"/></fig></tp:treatment-sec><ref-list><ref id="B1"><mixed-citation xmlns:xlink="http://www.w3.org/1999/xlink" xlink:type="simple"><person-group><name name-style="western"><surname>Fomichev</surname><given-names>AA</given-names></name><name name-style="western"><surname>Marusik</surname><given-names>YM</given-names></name><name name-style="western"><surname>Omelko</surname><given-names>MM</given-names></name></person-group> (<year>2013</year>) <article-title>A new species of <italic>Gnaphosa</italic> Latreille, 1804 (Aranei: Gnaphosidae) from Western Mongolia.</article-title><source>Arthropoda Selecta</source><volume>22</volume>(<issue>2</issue>): <fpage>153</fpage>–<lpage>156</lpage>.</mixed-citation></ref></ref-list></tp:taxon-treatment>
